# Supplementary material for: Elsinochrome phytotoxin production and pathogenicity of Elsinoë arachidis isolates in China
Source: PLoS One. 2019 Jun 13;14(6):e0218391. doi: 10.1371/journal.pone.0218391 (PMC6564019; doi:10.1371/journal.pone.0218391)
Supplement: S1 Raw data — (XLS) [file pone.0218391.s001.xls]

## Sheet: Accumulated dynamics 
	5d	10d	15d	20d	25d	30d	35d
Elsinochrome (nmol/plug)	0	11.0353	44.7489	56.2125	69.5671	79.1905	81.5647
Colony diameters(mm)	3.44	7.74	11.9367	15.4367	18.3367	18.95	19.25
	0	1.86468	5.632	1.94145	2.90132	1.58153	0.359543
	0.02	0.17088	0.710774	0.710774	0.710774	0.699238	0.699238

## Sheet: medium
	OA	PDA	PSA	V8	MEA	CM	PL	MM
Elsinochrome (nmol/plug)	82.6906	73.5682	68.5514	7.12901	7.24123	5.91976	3.9965	0
Colony diameters(mm)	16.7733	18.9133	20.3167	17.35	16.5967	17.94	18.0433	6.36667
	2.42512	0.214781	0.311406	0.459475	1.07146	0.317212	0.702773	0
	0.143643	0.136137	0.0602771	0.122882	0.248261	0.185203	0.221886	0.090185

## Sheet: light
	Lgiht	L/D	Dark
Elsinochrome (nmol/plug)	84.05	48.56	0
Colony diameters(mm)	17.74	19.44	23.48
	0.996264	3.20574	0
	0.231589	0.572364	0.427551

## Sheet: pH
	3.1	4.2	5.3	6.1	7.1	7.6
Elsinochrome (nmol/plug)	8.15457	27.279	74.5128	89.331	35.6362	19.4558
Colony diameters(mm)	15.1067	17.1633	18.34	19.8967	17.5533	17.1633
	0.781484	4.19598	8.83477	4.3417	3.75111	1.21497
	0.914185	1.04069	0.0916515	0.893999	1.02178	1.04069

## Sheet: temperature
	10	15	20	25	28	30
Elsinochrome (nmol/plug)	20.93	33.68	57.12	71.39	72.2	56.73
Colony diameters(mm)	6.85	8.81	16.55	18.55	19.83	9.65
	3.45163	0.309379	1.43587	0.367851	1.11711	2.18076
	0.352326	0.141892	0.122202	0.699238	0.185831	0.0945163

## Sheet: 63 strains
			ID	Elsinochrome (nmol/plug)		Colony diameters(mm)
		1	LNFX-A07	3.45366		20.0867
		2	FJFL-A16	3.54863		23.15
		3	FJFL-A10	3.55391		19.4667
		4	FJGL-A16	3.70691		21.6833	Pearson correlation analysis
		5	JSLYG-A41	4.20813		20.1367			Elsinochrome	diameter
		6	LNFX-A05	4.55635		19.8	Elsinochrome	r	1	-0.297165
		7	LNSY-A01	4.94149		21.32		P		0.0180231
		8	GXHZ-A02	5.46382		20.6033		N	63	63
		9	FJFG-A14	5.89117		21.4267	diameter	r	-0.297165	1
		10	LNFX-A04	6.07583		20.0667		P	0.0180231
		11	JSLYG-A53	6.13387		19.34		N	63	63
		12	HBTL-D09	7.1152		20.8367
		13	JSLYG-A50	7.96464		21.26
		14	HBTL-B19	8.34979		19.9867
		15	FJGL-A17	8.72966		20.32
		16	FJFG-A09	9.43664		21.09
		17	FJFL-A17	10.189		20.1367
		18	HBTL-F21	10.4602		21.5067
		19	SDQL-D04	10.4918		21.3767
		20	SDQL-E18	10.8137		20.4667
		21	SDQL-C05	11.3993		20.4833
		22	SDQL-B08	11.5259		20.2267
		23	HBTL-G05	11.9586		21.1167
		24	JSLYG-A56	12.7447		20.2167
		25	LNXC-A07	13.0454		21.4767
		26	GXHZ-A01	13.8716		21.2467
		27	LNXC-A03	14.2547		20.6167
		28	SDQL-B30	15.2402		20.3833
		29	GXHZ-A03	15.8554		20.75
		30	FJFG-A12	17.377		21.0767
		31	LNFX-A01	17.9268		19.6
		32	FJGL-A05	17.9626		21.1133
		33	SDQH-A40	18.1895		20.59
		34	HBTL-B18	18.7593		21.36
		35	SDQL-C10	19.0126		21.3767
		36	HBTL-G04	19.4505		21.43
		37	LNFX-A02	19.8261		18.65
		38	LNXC-A02	20.2092		20.92
		39	LNJH-B01	20.2577		21.99
		40	FJGL-A10	20.378		22.5233
		41	SDQL-F22	20.5468		19.7533
		42	SDQL-B27	22.4578		21.8967
		43	FJFG-A13	23.8559		21.39
		44	LNFX-A03	25.8861		20.85
		45	FJFL-A03	26.7303		19.2467
		46	FJFG-A01	29.2628		21.2533
		47	SDQL-E20	29.305		19.7	average	STDEV
		48	LNXC-A01	31.7741		20.8267	14.0448	7.70768
		49	LNTC-E01	50.3119		20.57
		50	HBTL-G06	45.8294		18.7
		51	HBTL-G03	47.4544		21.5433
		52	FJGL-A13	56.1155		21.37
		53	SD-QL-D05	54.1106		20.1167
		54	LN-TC-B01	60.3109		21.6067	52.3554	5.5008
		55	LNXC-A06	78.7495		20.9667
		56	HBTL-F20	78.1691		21.5467
		57	FJFL-A01	91.5701		21.1
		58	LNJH-C01	87.0855		21.99
		59	JSYG-A45	101.911		20.5533
		60	LNLL-A01	118.478		19.3633	92.6605	15.4135
		61	LNXC-A04	184.111		19.7767
		62	FJFL-A02	198.884		18.3
		63	LNXC-A05	227.11		19.3733	203.368	21.8476
				Elsinochromes (nmol/plug)						Colony diameters(mm)

## Sheet: disease index
	LNSY-A01	HBTL-B19	GXHZ-A01	HBTL-G06	SDQL-D05	LNTC-B01	LNXC-A06	LNJH-C01	JSLYG-A45	LNXC-A04	FJFL-A02	LNXC-A05
disease index	10	9.16667	13.3333	13.3333	19.1667	21.6667	23.3333	21.6667	23.3333	28.3333	36.6667	41.6667
Elsinochrome (nmol/plug)	4.94149	8.34979	13.8716	45.8294	54.1106	60.3109	78.7495	87.0855	101.911	184.111	198.884	227.11
	2.5	1.44338	2.88675	1.44338	1.44338	3.81881	2.88675	3.81881	2.88675	2.88675	2.88675	2.88675
	0.757266	0.314309	1.23377	1.33156	6.85615	1.52344	10.9663	8.92704	2.92853	5.75712	13.3522	6.66719
		disease index	Colony diameters(mm)	Elsinochrome (nmol/plug)
	LNSY-A01	10	21.32	4.94149		Pearson correlation analysis
	HBTL-B19	9.16667	19.9867	8.34979				disease index	diameter	Elsinochrome
	GXHZ-A01	13.3333	21.2467	13.8716		disease index	r	1	-0.410506	0.964477
	HBTL-G06	13.3333	18.7	45.8294			P		0.185003	4.19686e-07
	SDQL-D05	19.1667	20.1167	54.1106			N	12	12	12
	LNTC-B01	21.6667	21.6067	60.3109		diameter	r	-0.410506	1	-0.513478
	LNXC-A06	23.3333	20.9667	78.7495			P	0.185003		0.0877334
	LNJH-C01	21.6667	21.99	87.0855			N	12	12	12
	JSLYG-A45	23.3333	20.5533	101.911		Elsinochrome	r	0.964477	-0.513478	1
	LNXC-A04	28.3333	19.7767	184.111			P	4.19686e-07	0.0877334
	FJFL-A02	36.6667	18.3	198.884			N	12	12	12
	LNXC-A05	41.6667	19.3733	227.11
