# Supplementary material for: Elsinochrome phytotoxin production and pathogenicity of Elsinoë arachidis isolates in China
Source: PLoS One. 2019 Jun 13;14(6):e0218391. doi: 10.1371/journal.pone.0218391 (PMC6564019; doi:10.1371/journal.pone.0218391)
Supplement: S1 Table — (XLS) [file pone.0218391.s002.xls]

## Sheet: Sheet1
number	Isolate code	Collection location	number	Isolate code	Collection location
1	LNSY-A01	Liaoning	33	FJFL-A02	Fujian
2	LNTC-E01	Liaoning	34	FJFG-A01	Fujian
3	LNTC-B01	Liaoning	35	FJFL-A17	Fujian
4	LNFX-A01	Liaoning	36	HBTL-G03	Hebei
5	LNFX-A02	Liaoning	37	HBTL-F20	Hebei
6	LNXC-A01	Liaoning	38	HBTL-B18	Hebei
7	LNLL-A01	Liaoning	39	HBTL-G04	Hebei
8	LNJH-C01	Liaoning	40	HBTL-F21	Hebei
9	LNJH-B01	Liaoning	41	HBTL-D09	Hebei
10	LNFX-A03	Liaoning	42	HBTL-G05	Hebei
11	LNXC-A02	Liaoning	43	HBTL-B19	Hebei
12	LNFX-A04	Liaoning	44	HBTL-G06	Hebei
13	LNXC-A03	Liaoning	45	SDQL-B27	Shandong
14	LNFX-A05	Liaoning	46	SDQL-B30	Shandong
15	LNXC-A04	Liaoning	47	SDQL-B08	Shandong
16	LNXC-A05	Liaoning	48	SDQL-C10	Shandong
17	LNXC-A06	Liaoning	49	SDQL-D04	Shandong
18	LNXC-A07	Liaoning	50	SDQL-C05	Shandong
19	LNFX-A06	Liaoning	51	SDQL-E-18	Shandong
20	FJFG-A09	Fujian	52	SDQH-A40	Shandong
21	FJFG-A12	Fujian	53	SDQL-D05	Shandong
22	FJFG-A13	Fujian	54	SDQL-E20	Shandong
23	FJFG-A14	Fujian	55	SDQL-F22	Shandong
24	FJGL-A05	Fujian	56	JSLYG-A50	Jiangsu
25	FJGL-A10	Fujian	57	JSLYG-A53	Jiangsu
26	FJGL-A13	Fujian	58	JSLYG-A41	Jiangsu
27	FJGL-A16	Fujian	59	JSLYG-A56	Jiangsu
28	FJGL-A17	Fujian	60	JSLYG-A45	Jiangsu
29	FJFL-A01	Fujian	61	GXHZ-A03	Guangxi
30	FJFL-A10	Fujian	62	GXHZ-A01	Guangxi
31	FJFL-A03	Fujian	63	GXHZ-A02	Guangxi
32	FJFL-A16	Fujian
